# Supplementary material for: Unexpected winter questing activity of ticks in the Central Midwestern United States
Source: PLoS One. 2021 Nov 11;16(11):e0259769. doi: 10.1371/journal.pone.0259769 (PMC8584693; doi:10.1371/journal.pone.0259769)
Supplement: S1 Table — (XLSX) [file pone.0259769.s001.xlsx]

## Sheet: Jan3-7
Location	Date	Temperature ºC	Relative humidity (%)	A. americanum (n)	A. maculatum (n)	D. variabilis (n)	I. scapularis (n)
				Nymph	M	F	M	F	M	F	M	F
KS-1	2021-01-03	2.77	65	1	0	0	0	0	1	1	0	0
KS-2	2021-01-03	3.2	70	0	0	0	0	0	1	0	0	0
KS-3	2021-01-04	2.81	75	0	0	0	0	0	0	0	0	1
KS-4	2021-01-04	4.22	81	7	8	1	0	0	0	1	1	1
MO-1	2021-01-05	4.61	68	4	4	1	0	0	0	0	0	2
MO-2	2021-01-06	-6.52	70	-	-	-	-	-	-	-	-	-
AR-1	2021-01-06	-5.8	61	-	-	-	-	-	-	-	-	-
OK-1	2021-01-07	6.61	71	8	5	3	0	0	1	3	1	3
OK-2	2021-01-07	8.1	68	4	2	1	1	0	0	4	0	3

## Sheet: Jan16-20
Location	Date	Temperature ºC	Relative humidity (%)	A. americanum (n)	A. maculatum (n)	D. variabilis (n)	I. scapularis (n)
				Nymph	M	F	M	F	M	F	M	F
KS-1	2021-01-16	13.33	62	4	1	2	0	1	0	2	0	1
KS-2	2021-01-16	4.25	81	6	2	1	0	0	0	0	0	0
KS-3	2021-01-17	5.61	84	0	1	0	0	0	0	0	0	0
KS-4	2021-01-17	7.21	95	4	0	4	0	2	0	0	0	3
MO-1	2021-01-17	7.21	67	6	2	1	1	1	0	1	0	4
MO-2	2021-01-18	7.64	70	4	0	1	0	1	0	3	1	0
AR-1	2021-01-28	10.13	90	9	7	2	1	0	1	3	0	0
OK-1	2021-01-19	12.77	94	15	11	7	0	1	3	8	0	0
OK-2	2021-01-20	20.1	70	12	8	5	0	0	5	9	0	0

## Sheet: Jan30-3
Location	Date	Temperature ºC	Relative humidity (%)	A. americanum (n)	A. maculatum (n)	D. variabilis (n)	I. scapularis (n)
				Nymph	M	F	M	F	M	F	M	F
KS-1	2021-01-30	18.88	54	11	1	2	0	2	0	2	0	1
KS-2	2021-01-30	18.59	99	8	1	3	1	0	0	1	0	0
KS-3	2021-01-31	7.22	58	3	0	1	0	1	0	1	0	0
KS-4	2021-01-31	14.44	70	4	3	1	1	1	1	2	0	3
MO-1	2021-02-01	11.6	64	0	4	1	0	0	0	0	1	4
MO-2	2021-02-02	12.4	54	15	7	1	1	2	5	11	2	3
AR-1	2021-02-02	8.91	60	17	18	2	0	0	3	13	1	5
OK-1	2021-02-03	3.88	52	18	12	1	0	0	5	8	1	3
OK-2	2021-02-03	5.74	54	3	23	7	0	0	3	17	2	1

## Sheet: Feb13-17
Location	Date	Temperature ºC	Relative humidity (%)	A. americanum (n)	A. maculatum (n)	D. variabilis (n)	I. scapularis (n)
				Nymph	M	F	M	F	M	F	M	F
KS-1	2021-02-13	10.55	57	12	8	7	0	0	0	0	0	0
KS-2	2021-02-13	20.55	73	9	7	5	1	1	0	7	0	2
KS-3	2021-02-14	7.77	71	8	4	4	0	0	0	1	0	0
KS-4	2021-02-14	11.11	70	1	0	3	0	1	1	1	1	4
MO-1	2021-02-15	12.2	62	2	0	3	0	0	0	1	2	6
MO-2	2021-02-15	12.8	75	8	9	4	0	0	3	9	2	5
AR-1	2021-02-16	17.3	61	18	11	8	0	0	7	10	1	6
OK-1	2021-02-17	20.55	54	21	17	7	0	0	9	13	2	3
OK-2	2021-02-17	18.52	74	17	15	6	0	0	12	14	1	1

## Sheet: Sheet5
Land cover/land use	Grassland/prairie	Forest/woodland	Agricultural/pasture	Recreational areas/ mixed
	[KS-1, KS-3, MO-1]	[AR-1, MO-2]	[AR-1, OK-1]	[KS-2, OK-2]
	n	n	n	n
Amblyomma americanum
Nymph	40	6	28	40
Male	25	52	81	58
Female	22	18	30	28
Dermacentor variabilis
Male	1	19	29	21
Female	9	49	58	52
Amblyomma maculatum
Male	1	2	1	3
Female	5	3	1	1
Ixodes scapularis
Male	3	7	6	3
